# Supplementary material for: Identifying Major Drivers of Antioxidant Activities in Complex Polyphenol Mixtures from Grape Canes
Source: Molecules. 2022 Jun 23;27(13):4029. doi: 10.3390/molecules27134029 (PMC9268674; doi:10.3390/molecules27134029)
Supplement: Supplementary file 1 [file molecules-27-04029-s001.zip]

Archive with 1 entries (1 files):
- molecules-1778056-SM.pdf
